# Supplementary material for: UBE2J1 is the E2 ubiquitin-conjugating enzyme regulating androgen receptor degradation and antiandrogen resistance
Source: Oncogene. 2023 Nov 29;43(4):265–80. doi: 10.1038/s41388-023-02890-5 (PMC10798893; doi:10.1038/s41388-023-02890-5)
Supplement: Supplementary file 1 — Supplemental Table [file 41388_2023_2890_MOESM1_ESM.xlsx]

## Sheet: Sheet1
Table S1: Key Resources
qPCR Primers
AR	Qiagen QuantiTect #QT00073451
NKX3-1	Qiagen QuantiTect #QT00202650
TIPARP	Qiagen RT2 #PPH07883A
NDRG1	Qiagen QuantiTect #QT00059990
FKBP5_qPCR_F	GCGAAGGAGAAGACCACGACAT
FKBP5_qPCR_R	TAGGCTTCCCTGCCTCTCCAAA
TMPRSS2_qPCR_F	CCTCTAACTGGTGTGATGGCGT
TMPRSS2_qPCR_R	TGCCAGGACTTCCTCTGAGATG
KLK3_qPCR	Qiagen QuantiTect #QT00027713
ACTIN_qPCR_F	TCGTGCGTGACATTAAGGAG
ACTIN_qPCR_R	AGGAAGGAAGGCTGGAAGAG
EDEM_qPCR_F	ACGAGCAGTGAAAGCCCTTTGG
EDEM_qPCR_R	CCACTCTGCTTTCCAACCCAGT
GRP94_qPCR_F	GGAGAGTCGTGAAGCAGTTGAG
GRP94_qPCR_R	CCACCAAAGCACACGGAGATTC
CHOP_qPCR_F	GGTATGAGGACCTGCAAGAGGT
CHOP_qPCR_R	CTTGTGACCTCTGCTGGTTCTG
ATF4_qPCR_F	TTCTCCAGCGACAAGGCTAAGG
ATF4_qPCR_R	CTCCAACATCCAATCTGTCCCG
XBP1s_qPCR_F	ACACGCTTGGGAATGGACAC
XBP1s_qPCR_R	CCATGGGAAGA TGTTCTGGG
UBE2J1_qPCR_F	GCGCAGCCTTTAGAGGATAA
UBE2J1_qPCR_R	CCGTGATAAACTCCTCCATCAA
sgRNA sequences
sgUBE2J1-1 F	CACCGCCATCAAAATCGGAGTCTGG
sgUBE2J1-1 R	AAACCCAGACTCCGATTTTGATGGC
sgUBE2J1-2 F	CACCGTAAACGTTTAATGAAAGAAG
sgUBE2J1-2 R	AAACCTTCTTTCATTAAACGTTTAC
ChIP-qPCR Primers
KLK3enhancer_chF	TGGGACAACTTGCAAACCTG
KLK3enhancer_chR	CCAGAGTAGGTCTGTTTTCAATCCA
KLK2enhancer_II_chF	GGTTGAAAGCAGACCTACTCTGG
KLK2enhancer_II_chR	AGATCTAGGTTTGCTTACTGCCTTAG
FKBP5_chF	CCCCCCTATTTTAATCGGAGTAC
FKBP5_chR	TTTTGAAGAGCACAGAACACCCT
Reagent	Source	Identifier
Antobodies
Cyclophilin B (D1V5J) Rabbit mAb	Cell Signaling Technology	Cat# 43603; RRID:AB_2799247
Recombinant Anti-Androgen Receptor antibody - ChIP Grade	Abcam	Cat# ab108341; RRID:AB_10865716
Ki 67 (D3B5) Rabbit mAb	Cell Signaling Technology	Cat# 9129S; RRID: AB_2687446
DYKDDDDK Tag (D6W5B) Rabbit mAb	Cell Signaling Technology	Cat# 14793S; RRID: AB_2572291
Anti-FLAG®M2 Magnetic Beads	Sigma-Aldrich	Cat# M8823; RRID: AB_2637089
Ndrg1 (D8G9) XP® Rabbit mAb	Cell Signaling Technology	Cat# 9485; RRID:AB_2721143
Nkx3.1 (D6D2Z) XP® Rabbit mAb	Cell Signaling Technology	Cat# 92998; RRID:AB_2800197
Peroxidase-AffiniPure Goat Anti-Rabbit IgG (H+L)	Jackson Immunoresearch	Cat# 111-035-003; RRID: AB_2313567
Peroxidase AffiniPure Goat Anti-Mouse IgG (H+L)	Jackson Immunoresearch	Cat# 115-035-003; RRID: AB_10015289
Normal Rabbit IgG Polyclonal Antibody	Millipore Sigma	Cat# 12-370; RRID:AB_145841
Androgen Receptor (D6F11) XP® Rabbit mAb	Cell Signaling Technology	Cat# 5153S; RRID: AB_10691711
b-Actin (8H10D10) Mouse mAb	Cell Signaling Technology	Cat# 3700; RRID: AB_2242334
HA-Tag (C29F4) Rabbit mAb	Cell Signaling Technology	Cat# 3724S; RRID: AB_1549585
Thermo Scientific™ Pierce™ Anti HA Magnetic Beads	Thermo Fisher Scientific	Cat# 88836; RRID: AB_2749815
Pierce™ Protein A/G Magnetic Beads	Pierce™	Cat# 88802
UBE2J1 Antibody (B-6) Mouse mAb	Santa Cruz Biotechnology	Cat# SC-377002
UBE2J1 Rabbit pAb	Sigma-Aldrich	Cat# HPA003509; RRID:AB_1858531
Alexa Fluor 647-conjugated AffiniPure goat anti-mouse IgG (H + L)	Jackson ImmunoResearch	Cat# 115-605-003; RRID:AB_2338902
Alexa Fluor 647-conjugated AffiniPure goat anti-rabbit IgG (H + L)	Jackson ImmunoResearch	Cat# 111-605-144; RRID:AB_2338078
Novex DYNAL Dynabeads Protein G for Immunoprecipitation	Fisher Scientific	Cat# 10-003-D
Alexa Fluor 488-conjugated AffiniPure goat anti-rabbit IgG (H+L)	Jackson ImmunoResearch	Cat# 111-545-003; RRID: AB_2338046
Alexa Fluor 488-conjugated AffiniPure goat anti-mouse IgG (H+L)	Jackson ImmunoResearch	Cat# 115-545-003; RRID:AB_2338840
Donkey Anti-Rabbit IgG Antibody (Biotin-SP (long spacer))	Jackson Immunoresearch	Cat# 711-065-152; RRID: AB_2340593
K48 linkage Specific Polyubiquitin (D9D5) Rabbit mAb	Cell Signaling Technology	Cat# 8081; RRID:AB_10859893
Androgen Receptor (AR-V7 specific) Rabbit mAb	Cell Signaling Technology	Cat# 68492; RRID:AB_2799747
Biological samples
Patient-derived explant (PDE)	Raj laboratory	Deng et al., 2021
Patient-derived organoid (PDO)	Chen laboratory	Gao et al., 2014; Tang et al., 2022
Chemicals, Peptides, and Recombinant Proteins
Enzalutamide	Selleck Chemicals	Cat# S1250
GlutaMAX™ Supplement	Gibco™	Cat# 35050061
1M HEPES Solution	Gibco™	Cat# 15630080
100mM Sodium Pyruvate	Gibco™	Cat# 11360-070
Penicillin-streptomycin	Sigma-Aldrich	Cat# P0781-100ML
INVIVOGEN PUROMYCIN 100MG 10MG/ML 5X2ML	InvivoGen	Cat# ANT-PR-1
Blasticidin S HCl (10 mg/mL)	Gibco™	Cat# A1113903
Fetal bovine Serum	Sigma-Aldrich	Cat# F0926
Fetal Bovine Serum, charcoal stripped	Gibco™	Cat# 12-676-029
TrypLE Express	Gibco™	Cat# 12605-010
Polybrene Infection / Transfection Reagent	Millipore Sigma	Cat# TR-1003-G
Plasmocin™ treatment	InvivoGen	Cat# ant-mpt-1
Amphotericin B	Gibco™	Cat#15290026
Poly-D-Lysine	Gibco™	Cat# A3890401
TRIzol	Ambion	Cat# 15596018
20X NuPAGE MES SDS buffer	Invitrogen™	Cat# NP0002
20X Bolt Transfer buffer	Invitrogen™	Cat# BT00061
SureCast™ Acrylamide Solution (40%)	Invitrogen™	Cat# HC2040
Protease and Phosphatase Inhibitor Mini Tablets	Pierce™	Cat# A32965
Dithiothreitol (DTT)	Millipore Sigma	Cat# 10708984001
DMEM, high glucose	Gibco™	Cat# 11965126
RPMI 1640	Life Technologies	Cat# 11875135
Sodium deoxycholate	Sigma-Aldrich	Cat# D6750-25G
Phenylmethylsulfonyl fluoride (PMSF)	Millipore Sigma	Cat# 10837091001
Thermo Scientific™ Pierce™ ECL Western Blotting Substrate	Thermo Scientific	Cat# 32209
SuperSignal™ West Pico PLUS Chemiluminescent Substrate	Thermo Scientific	Cat# 34580
Xylene	IHC World	Cat# 8400-1
Hematoxylin Solution, Mayer′s	Millipore Sigma	Cat# MHS1
Acrymount mounting medium	Fisher Scientific	Cat# NC0860597
Hydrogen peroxide solution, 30% (w/w) in H2O	Sigma-Aldrich	Cat# H1009-500ML
Peroxidase Streptavidin	Fisher Scientific	Cat# NC9705430
Glycine,for electrophoresis, ≥99%	Sigma-Aldrich	Cat# G8898-1KG
Tris (hydroxymethyl) Aminomethane buffer	Teknova	Cat# T1080
RNase A	Epicentre	Cat# MRNA092
Proteinase K	Epicentre	Cat# MPRK092
Cycloheximide,≥93.0% (HPLC)	Sigma-Aldrich	Cat# 01810-1G
N-Ethylmaleimide,crystalline, ≥98% (HPLC)	Sigma-Aldrich	Cat# E3876-5G
AC176	Accutar Biotech
AC67	Accutar Biotech
Paraformaldehyde,powder, 95%	Sigma-Aldrich	Cat# 158127-500G
Sodium citrate dihydrate, R99%, FG	Sigma-Aldrich	Cat# W302600-1KG-K
Tunicamycin Ready Made Solution	Millipore Sigma	Cat# SML1287-1ML
Opti-MEM™ I Reduced Serum Medium	Gibco™	Cat# 31985062
Ham's F 12K (Kaighn's) Medium	Gibco™	Cat# 21-127-022
Cholera Toxin from Vibrio cholerae,~95% (SDS-PAGE), lyophilized powder	Sigma-Aldrich	Cat# C8052-.5MG
Corning Epidermal Growth Factor (EGF), Mouse Natural (Receptor Grade)	Fisher Scientific	Cat# CB-40010
O-Phosphorylethanolamine	Sigma-Aldrich	Cat# P0503-1G
Hydrocortisone,gamma-irradiated, powder, BioXtra, suitable for cell culture	Sigma-Aldrich	Cat# H0135-1MG
Sodium selenite,gamma-irradiated, lyophilized powder, BioXtra, suitable for cell culture	Sigma-Aldrich	Cat# S9133-1MG
Insulin, human recombinant, zinc solution	Thermo Fisher Scientific	Cat# 12-585-014
Matrigel Matrix Phenol Red Free 10 mL	VWR	Cat# 356237
Formalin NBF 10% 1 gal	StatLab Medical Products	Cat# 28600-1
Critical Commercial Assays
SuperScript™ IV VILO™ Master Mix with ezDNase™ Enzyme	Thermo Fisher Scientific	Cat# 11766500
2X PowerUp™ SYBR™ Green Master Mix	Thermo Fisher Scientific	Cat# A25778
Pierce BCA Protein Assay Kit	Pierce™	Cat# 23225
MycoAlert™ PLUS Mycoplasma Detection kit	Lonza	Cat# LT07-710
Lipofectamine 2000 Transfection Reagent	Thermo Fisher Scientific	Cat# 11668500
Qiagen MinElute PCR purification kit	Qiagen	Cat# 28004
QIAquick Gel Extraction Kit	Qiagen	Cat# 28704
DNeasy Blood & Tissue Kit (250)	Qiagen	Cat# 69506
ImmPACT™ DAB Peroxidase (HRP) Substrate	LSBio	Cat# LS-J1075-120
PrimeSTAR® Max DNA Polymerase	Fisher Scientific	Cat# NC0421210
One ShotTM Stbl3TM Chemically Competent E. coli	Thermo Fisher Scientific	Cat# C737303
CellTiter-Glo luminescent cell viability assay	Promega	Cat# 7570
Deposited Data
RNA-seq	This paper	GEO accesion number: GSE240305
Experimental Models: Organisms/Strains
CB17/lcr-Prkdcscid/lcrlcoCrl	Charles River
Experimental Models: Cell Lines
LNCaP/AR	Chen et al., 2004	N/A
MDA-PCa-2b	ATCC	Cat# CRL-2422
DU145	ATCC	Cat# HTB-81
PC3	ATCC	Cat# CRL-1435
HEK293T	ATCC	Cat# CRL-3216
Recombinant DNA
pLKO5.sgRNA.EFS.tRFP	Addgene	Cat# 57823; RRID:Addgene_57822
lentiCRISPR v2	Addgene	Cat# 52961; RRID:Addgene_52961
pLKO5.sgRNA.EFS.GFP	Addgene	Cat# 57822; RRID:Addgene_57822
pLenti-CMVP2A-Blast	Addgene	Cat# 17486
psPAX2	Addgene	Cat# 12260; RRID:Addgene_12260
pVSV-G	Addgene	Cat# 138479; RRID:Addgene_138479
pLenti-CMVP2A-Blast-UBE2J1	This paper	N/A
pLenti-CMVP2A-Blast-UBE2J1 HA	This paper	N/A
pLVX-IRES-PURO-FLAG-AR	This paper	N/A
Software and Algorithms
Featurecount (v1.4.6)	Liao et al., 2014	http://bioinf.wehi.edu.au/featureCounts/
DEseq2 (v1.6.3)	Love et al., 2014	https://bioconductor.org/packages/release/bioc/html/DESeq2.html
pheatmap	R Core Team, 2021	https://cran.r-project.org/web/packages/pheatmap/index.html
Samtools (v1.3)	Li et al., 2009
GraphPad Prism	N/A	https://www.graphpad.com/scientific-software/prism/
Fiji	Schindelin et al., 2019	https://imagej.net/software/fiji/
